# Supplementary material for: 2-Bromopalmitate-Induced Intestinal Flora Changes and Testicular Dysfunction in Mice
Source: Int J Mol Sci. 2024 Oct 24;25(21):11415. doi: 10.3390/ijms252111415 (PMC11547043; doi:10.3390/ijms252111415)
Supplement: Supplementary file 1 [file ijms-25-11415-s001.zip]

Archive with 1 entries (1 files):
- ijms-3230581-supplementary.pdf
